# Supplementary material for: Substance use and symptoms of mental health disorders: a prospective cohort of patients with severe substance use disorders in Norway
Source: Subst Abuse Treat Prev Policy. 2021 Feb 27;16:20. doi: 10.1186/s13011-021-00354-1 (PMC7912462; doi:10.1186/s13011-021-00354-1)
Supplement: Supplementary file 1 — Additional file 1. SCL-10 = Symptoms checklist 10; ten items scale for measuring mental health status/psychological distress, SD = standard deviation, [file 13011_2021_354_MOESM1_ESM.xlsx]

## Sheet: Additional file 1
Additional file 1: Descriptive item scores of SCL-10
Items SCL-10	Baseline (n = 707), mean (SD)
Have you experienced any of these problems last week (including today)?
Q1: Suddenly scared for no reason	1.89 (1.1)
Q2: Feeling fearful	2.12 (1.1)
Q3: Faintness, dizziness, or weakness	1.92 (1.0)
Q4: Feeling tense or keyed up	2.27 (1.1)
Q5: Blaming yourself for things	2.44 (1.2)
Q6: Difficulty in falling asleep or staying asleep	2.48 (1.2)
Q7: Feeling of worthlessness	2.21 (1.1)
Q8: Feeling blue	2.29 (1.0)
Q9: Feeling hopeless about the future	2.24 (1.1)
Q10: Feeling everyting is an effort	2.29 (1.1)
Mean score all items	2.22 (0.8)
